# Supplementary material for: Quantifying implementation strategy and dissemination channel preferences and experiences for pain management in primary care: a novel implementer-reported outcome
Source: Implement Sci Commun. 2022 Dec 9;3:128. doi: 10.1186/s43058-022-00378-z (PMC9733293; doi:10.1186/s43058-022-00378-z)
Supplement: Supplementary file 3 — Additional file 3. [file 43058_2022_378_MOESM3_ESM.do]

/*After cleaning and before reshape for Kappa calculation */
/*Save Data File */ 

/* Create Dissemination Kappa Variable */ 

keep x i_Current_Colleagues-i_Ideal_Other i_Current_DissNone i_Ideal_DissNone ID

/* Save as Dissemination Kappa file */ 

/* Reshape Long */ 

reshape long i_Current i_Ideal, i(ID) j(Category) string

 /*** loop, for each ID */
 
 forvalues i=1/115 {
 
 capture kap i_Current i_Ideal if x==`i'
 if _rc==0{
 gen kap_`i'=r(kappa)
 }
 }
 
/* SAVEAS dissemination concordance dataset */

keep kap_*
 duplicates drop
 gen i=1
 reshape long kap_, i(i) j(x)
 
 /* SaveAs data file */

 
/* Open Full Dataset */  
/* Create Implementation Kappa Variable */ 

keep x i_Current_NeedsAssessment-i_Ideal_ImpNone ID 

/* Save as Implementation Kappa file */ 

/* Reshape Long */ 

reshape long i_Current i_Ideal, i(ID) j(Category) string
 
 /*** loop, for each ID */
 
 forvalues i=1/115 {
 
 capture kap i_Current i_Ideal if x==`i'
 if _rc==0{
 gen kap_`i'=r(kappa)
 }
 }
 
 keep kap_*
 duplicates drop
 gen i=1
 reshape long kap_, i(i) j(x)
 
 /*merge back to covariates by group (s) */
 merge 1:1 x using 

 rename kap_ DissCongr
 drop _merge
 
 /* Save data file */ 
 
 
 /*merge back to covariates by group (s) */
 merge 1:1 x using 

 rename kap_ ImpCongr
 drop _merge
 
/**** Confirm data cleaning complete ****/ 
/** Keep analysis variables **/ 


/* Prtest */ 
prtest i_Current_Colleagues = i_Ideal_Colleagues
prtest i_Current_Experience = i_Ideal_Experience
prtest i_Current_Patients = i_Ideal_Patients
prtest i_Current_ProfOrgs = i_Ideal_ProfOrgs
prtest i_Current_Researchers = i_Ideal_Researchers
prtest i_Current_ClinicalExperts = i_Ideal_ClinicalExperts
prtest i_Current_Pharma = i_Ideal_Pharma
prtest i_Current_PeerReviewed = i_Ideal_PeerReviewed
prtest i_Current_OnlineClinicalRes = i_Ideal_OnlineClinicalRes
prtest i_Current_EmailListserv = i_Ideal_EmailListserv
prtest i_Current_Briefs_Guidelines = i_Ideal_Briefs_Guidelines
prtest i_Current_Conferences = i_Ideal_Conferences
prtest i_Current_Seminars = i_Ideal_Seminars
prtest i_Current_WebCME = i_Ideal_WebCME
prtest i_Current_Workshops = i_Ideal_Workshops
prtest i_Current_MainStream = i_Ideal_MainStream
prtest i_Current_Blogs = i_Ideal_Blogs
prtest i_Current_SocialMedia = i_Ideal_SocialMedia
prtest i_Current_Podcasts = i_Ideal_Podcasts
prtest i_Current_Other = i_Ideal_Other
prtest i_Current_DissNone = i_Ideal_DissNone


prtest i_Current_NeedsAssessment = i_Ideal_NeedsAssessment 
prtest i_Current_TargetedSupport = i_Ideal_TargetedSupport
prtest i_Current_TailorTreatments = i_Ideal_TailorTreatments 
prtest i_Current_Champion = i_Ideal_Champion
prtest i_Current_ConsultExperts = i_Ideal_ConsultExperts
prtest i_Current_Workgroup = i_Ideal_Workgroup
prtest i_Current_ChronicPainEducation = i_Ideal_ChronicPainEducation
prtest i_Current_EngagePntsFamilies = i_Ideal_EngagePntsFamilies
prtest i_Current_ChangePayment = i_Ideal_ChangePayment
prtest i_Current_ChangeMedRecs = i_Ideal_ChangeMedRecs
prtest i_Current_UseData = i_Ideal_UseData
prtest i_Current_MandateChange = i_Ideal_MandateChange
prtest i_Current_ImpNone = i_Ideal_ImpNone

/* Categorical Dissemination Kappa */  

sum DissCongr, det

egen DissCongr_cat = cut(DissCongr), at (-1, -0.81, -0.61, -0.41, -0.21, -0.1, -0.09, 0.1, 0.21, 0.41, 0.61, 0.81, 1)
replace DissCongr_cat= 1 if DissCongr_cat==.
tostring(DissCongr_cat), force replace
replace DissCongr_cat= "Moderate disagreement" if DissCongr_cat=="-.6100000143"
replace DissCongr_cat= "Fair disagreement" if DissCongr_cat=="-.4099999964"
replace DissCongr_cat= "Slight disagreement" if DissCongr_cat== "-.2099999934"
replace DissCongr_cat= "No different from chance" if DissCongr_cat== "-.0900000036"
replace DissCongr_cat= "Slight agreement" if DissCongr_cat== ".1000000015"
replace DissCongr_cat= "Fair agreement" if DissCongr_cat== ".2099999934"
replace DissCongr_cat= "Moderate agreement" if DissCongr_cat==".4099999964"
replace DissCongr_cat= "Substantial agreement" if DissCongr_cat==".6100000143"
replace DissCongr_cat= "Near perfect agreement" if DissCongr_cat==".8100000024"
replace DissCongr_cat= "Perfect agreement" if DissCongr_cat=="1"
tab DissCongr_cat, missing


/* Categorical Implementation Kappa */ 

sum ImpCongr, det

egen ImpCongr_cat = cut(ImpCongr), at (-1, -0.81, -0.61, -0.41, -0.21, -0.1, -0.09, 0.1, 0.21, 0.41, 0.61, 0.81, 1)
replace ImpCongr_cat= 1 if ImpCongr_cat==.
tostring(ImpCongr_cat), force replace
replace ImpCongr_cat= "Moderate disagreement" if ImpCongr_cat=="-.6100000143"
replace ImpCongr_cat= "Fair disagreement" if ImpCongr_cat=="-.4099999964"
replace ImpCongr_cat= "Slight disagreement" if ImpCongr_cat== "-.2099999934"
replace ImpCongr_cat= "No different from chance" if ImpCongr_cat== "-.0900000036"
replace ImpCongr_cat= "Slight agreement" if ImpCongr_cat== ".1000000015"
replace ImpCongr_cat= "Fair agreement" if ImpCongr_cat== ".2099999934"
replace ImpCongr_cat= "Moderate agreement" if ImpCongr_cat==".4099999964"
replace ImpCongr_cat= "Substantial agreement" if ImpCongr_cat==".6100000143"
replace ImpCongr_cat= "Near perfect agreement" if ImpCongr_cat==".8100000024"
replace ImpCongr_cat= "Perfect agreement" if ImpCongr_cat=="1"
replace ImpCongr_cat= "No different from chance" if ImpCongr_cat=="-.1000000015"

tab ImpCongr_cat, missing
