# Supplementary material for: Quantifying implementation strategy and dissemination channel preferences and experiences for pain management in primary care: a novel implementer-reported outcome
Source: Implement Sci Commun. 2022 Dec 9;3:128. doi: 10.1186/s43058-022-00378-z (PMC9733293; doi:10.1186/s43058-022-00378-z)
Supplement: Supplementary file 4 — Additional file 4. [file 43058_2022_378_MOESM4_ESM.xls]

## Sheet: Sheet1
durationinseconds	consent	Current_Colleagues	Current_Experience	Current_Patients	Current_ProfOrgs	Current_Researchers	Current_ClinicalExperts	Current_Pharma	Current_PeerReviewed	Current_OnlineClinicalResources	Current_EmailListserv	Current_Briefs_Guidelines	Current_Conferences	Current_Seminars	Current_WebCME	Current_Workshops	Current_MainStream	Current_Blogs	Current_SocialMedia	Current_Podcasts	Current_Other	Current_DissNone	Current_OtherText	Ideal_Colleagues	Ideal_Experience	Ideal_Patients	Ideal_ProfOrgs	Ideal_Researchers	Ideal_ClinicalExperts	Ideal_Pharma	Ideal_PeerReviewed	Ideal_OnlineClinicalResources	Ideal_EmailListserv	Ideal_Briefs_Guidelines	Ideal_Conferences	Ideal_Seminars	Ideal_WebCME	Ideal_Workshops	Ideal_MainStream	Ideal_Blogs	Ideal_SocialMedia	Ideal_Podcasts	Ideal_Other	Ideal_None	Ideal_OtherText	Current_NeedsAssessment	Current_TargetedSupport	Current_TailorTreatments	Current_Champion
732	Yes	Colleagues	Your own clinical experience		Professional organizations	Researchers	Clinical experts						Annual conferences		Web-based continuing education modules									Colleagues	Your own clinical experience		Professional organizations	Researchers	Clinical experts		Primary peer-reviewed literature (e.g., PubMed)	Online peer reviewed clinical resources (e.g., UptoDate)		Practice Briefs or Practice Guidelines			Web-based continuing education modules	Workshops on specific intervention (e.g. CBT, Yoga)								Conduct a chronic pain needs assessment (i.e., assess barriers to treatment in your clinic)		Tailor treatments to meet the needs of your patient population (e.g., provide telehealth for rural patients with chronic pain)
315	Yes	Colleagues	Your own clinical experience	Patients	Professional organizations		Clinical experts		Primary peer-reviewed literature (e.g., PubMed)	Online peer reviewed clinical resources (e.g., UptoDate)		Practice Briefs or Practice Guidelines	Annual conferences	Seminars at my clinic/institution (e.g., grand rounds; case conference)	Web-based continuing education modules	Workshops on specific intervention (e.g. CBT, Yoga)								Colleagues	Your own clinical experience	Patients	Professional organizations		Clinical experts		Primary peer-reviewed literature (e.g., PubMed)	Online peer reviewed clinical resources (e.g., UptoDate)		Practice Briefs or Practice Guidelines	Annual conferences	Seminars at my clinic/institution (e.g., grand rounds; case conference)	Web-based continuing education modules	Workshops on specific intervention (e.g. CBT, Yoga)	Main-stream media (e.g. NPR, CNN, FoxNews)								Provide targeted support for clinicians treating chronic pain (e.g., clinical supervision, technical assistance)	Tailor treatments to meet the needs of your patient population (e.g., provide telehealth for rural patients with chronic pain)
456	Yes	Colleagues	Your own clinical experience						Primary peer-reviewed literature (e.g., PubMed)	Online peer reviewed clinical resources (e.g., UptoDate)		Practice Briefs or Practice Guidelines	Annual conferences	Seminars at my clinic/institution (e.g., grand rounds; case conference)										Colleagues	Your own clinical experience		Professional organizations							Practice Briefs or Practice Guidelines	Annual conferences	Seminars at my clinic/institution (e.g., grand rounds; case conference)												Tailor treatments to meet the needs of your patient population (e.g., provide telehealth for rural patients with chronic pain)
314	Yes		Your own clinical experience				Clinical experts			Online peer reviewed clinical resources (e.g., UptoDate)		Practice Briefs or Practice Guidelines																	Clinical experts		Primary peer-reviewed literature (e.g., PubMed)	Online peer reviewed clinical resources (e.g., UptoDate)		Practice Briefs or Practice Guidelines
704	Yes	Currently	Currently			Currently	Currently		Currently	Currently		Currently		Currently										Ideal world	Ideal world			Ideal world	Ideal world			Ideal world		Ideal world	Ideal world	Ideal world	Ideal world	Ideal world								Currently		Currently
3540	Yes	Currently	Currently	Currently			Currently			Currently				Currently	Currently									Ideal world	Ideal world	Ideal world	Ideal world		Ideal world		Ideal world			Ideal world		Ideal world	Ideal world											Currently
561	Yes	Colleagues	Your own clinical experience	Patients					Primary peer-reviewed literature (e.g., PubMed)	Online peer reviewed clinical resources (e.g., UptoDate)				Seminars at my clinic/institution (e.g., grand rounds; case conference)													Professional organizations		Clinical experts		Primary peer-reviewed literature (e.g., PubMed)			Practice Briefs or Practice Guidelines			Web-based continuing education modules	Workshops on specific intervention (e.g. CBT, Yoga)										Tailor treatments to meet the needs of your patient population (e.g., provide telehealth for rural patients with chronic pain)
359	Yes	Colleagues	Your own clinical experience	Patients	Professional organizations	Researchers	Clinical experts		Primary peer-reviewed literature (e.g., PubMed)	Online peer reviewed clinical resources (e.g., UptoDate)		Practice Briefs or Practice Guidelines	Annual conferences	Seminars at my clinic/institution (e.g., grand rounds; case conference)		Workshops on specific intervention (e.g. CBT, Yoga)								Colleagues	Your own clinical experience	Patients			Clinical experts		Primary peer-reviewed literature (e.g., PubMed)	Online peer reviewed clinical resources (e.g., UptoDate)		Practice Briefs or Practice Guidelines	Annual conferences	Seminars at my clinic/institution (e.g., grand rounds; case conference)	Web-based continuing education modules	Workshops on specific intervention (e.g. CBT, Yoga)								Conduct a chronic pain needs assessment (i.e., assess barriers to treatment in your clinic)		Tailor treatments to meet the needs of your patient population (e.g., provide telehealth for rural patients with chronic pain)
567	Yes	Colleagues	Your own clinical experience	Patients	Professional organizations		Clinical experts		Primary peer-reviewed literature (e.g., PubMed)	Online peer reviewed clinical resources (e.g., UptoDate)		Practice Briefs or Practice Guidelines	Annual conferences	Seminars at my clinic/institution (e.g., grand rounds; case conference)																				Practice Briefs or Practice Guidelines														Tailor treatments to meet the needs of your patient population (e.g., provide telehealth for rural patients with chronic pain)
400	Yes	Colleagues	Your own clinical experience	Patients	Professional organizations	Researchers	Clinical experts		Primary peer-reviewed literature (e.g., PubMed)	Online peer reviewed clinical resources (e.g., UptoDate)	Email listserv	Practice Briefs or Practice Guidelines	Annual conferences	Seminars at my clinic/institution (e.g., grand rounds; case conference)										Colleagues	Your own clinical experience	Patients	Professional organizations	Researchers	Clinical experts		Primary peer-reviewed literature (e.g., PubMed)	Online peer reviewed clinical resources (e.g., UptoDate)	Email listserv	Practice Briefs or Practice Guidelines	Annual conferences	Seminars at my clinic/institution (e.g., grand rounds; case conference)	Web-based continuing education modules	Workshops on specific intervention (e.g. CBT, Yoga)								Conduct a chronic pain needs assessment (i.e., assess barriers to treatment in your clinic)	Provide targeted support for clinicians treating chronic pain (e.g., clinical supervision, technical assistance)	Tailor treatments to meet the needs of your patient population (e.g., provide telehealth for rural patients with chronic pain)
379	Yes	Colleagues	Your own clinical experience		Professional organizations				Primary peer-reviewed literature (e.g., PubMed)	Online peer reviewed clinical resources (e.g., UptoDate)		Practice Briefs or Practice Guidelines	Annual conferences	Seminars at my clinic/institution (e.g., grand rounds; case conference)		Workshops on specific intervention (e.g. CBT, Yoga)			Social media (e.g. Facebook, Twitter, Reddit)					Colleagues	Your own clinical experience	Patients	Professional organizations	Researchers	Clinical experts		Primary peer-reviewed literature (e.g., PubMed)	Online peer reviewed clinical resources (e.g., UptoDate)		Practice Briefs or Practice Guidelines	Annual conferences	Seminars at my clinic/institution (e.g., grand rounds; case conference)	Web-based continuing education modules	Workshops on specific intervention (e.g. CBT, Yoga)			Social media (e.g. Facebook, Twitter, Reddit)	Podcasts				Conduct a chronic pain needs assessment (i.e., assess barriers to treatment in your clinic)		Tailor treatments to meet the needs of your patient population (e.g., provide telehealth for rural patients with chronic pain)
367	Yes	Colleagues	Your own clinical experience		Professional organizations					Online peer reviewed clinical resources (e.g., UptoDate)		Practice Briefs or Practice Guidelines		Seminars at my clinic/institution (e.g., grand rounds; case conference)	Web-based continuing education modules									Colleagues	Your own clinical experience	Patients						Online peer reviewed clinical resources (e.g., UptoDate)		Practice Briefs or Practice Guidelines		Seminars at my clinic/institution (e.g., grand rounds; case conference)	Web-based continuing education modules									Conduct a chronic pain needs assessment (i.e., assess barriers to treatment in your clinic)		Tailor treatments to meet the needs of your patient population (e.g., provide telehealth for rural patients with chronic pain)
275	Yes	Colleagues	Your own clinical experience				Clinical experts			Online peer reviewed clinical resources (e.g., UptoDate)					Web-based continuing education modules	Workshops on specific intervention (e.g. CBT, Yoga)													Clinical experts		Primary peer-reviewed literature (e.g., PubMed)			Practice Briefs or Practice Guidelines		Seminars at my clinic/institution (e.g., grand rounds; case conference)	Web-based continuing education modules											Tailor treatments to meet the needs of your patient population (e.g., provide telehealth for rural patients with chronic pain)
1589	Yes	Colleagues	Your own clinical experience				Clinical experts			Online peer reviewed clinical resources (e.g., UptoDate)																			Clinical experts									Workshops on specific intervention (e.g. CBT, Yoga)								Conduct a chronic pain needs assessment (i.e., assess barriers to treatment in your clinic)		Tailor treatments to meet the needs of your patient population (e.g., provide telehealth for rural patients with chronic pain)
358	Yes	Colleagues	Your own clinical experience	Patients	Professional organizations		Clinical experts		Primary peer-reviewed literature (e.g., PubMed)	Online peer reviewed clinical resources (e.g., UptoDate)		Practice Briefs or Practice Guidelines		Seminars at my clinic/institution (e.g., grand rounds; case conference)		Workshops on specific intervention (e.g. CBT, Yoga)								Colleagues	Your own clinical experience	Patients	Professional organizations		Clinical experts		Primary peer-reviewed literature (e.g., PubMed)	Online peer reviewed clinical resources (e.g., UptoDate)		Practice Briefs or Practice Guidelines	Annual conferences	Seminars at my clinic/institution (e.g., grand rounds; case conference)	Web-based continuing education modules	Workshops on specific intervention (e.g. CBT, Yoga)								Conduct a chronic pain needs assessment (i.e., assess barriers to treatment in your clinic)		Tailor treatments to meet the needs of your patient population (e.g., provide telehealth for rural patients with chronic pain)
473	Yes	Colleagues	Your own clinical experience	Patients	Professional organizations		Clinical experts		Primary peer-reviewed literature (e.g., PubMed)	Online peer reviewed clinical resources (e.g., UptoDate)		Practice Briefs or Practice Guidelines	Annual conferences		Web-based continuing education modules	Workshops on specific intervention (e.g. CBT, Yoga)								Colleagues	Your own clinical experience	Patients	Professional organizations		Clinical experts		Primary peer-reviewed literature (e.g., PubMed)	Online peer reviewed clinical resources (e.g., UptoDate)		Practice Briefs or Practice Guidelines	Annual conferences	Seminars at my clinic/institution (e.g., grand rounds; case conference)	Web-based continuing education modules	Workshops on specific intervention (e.g. CBT, Yoga)								Conduct a chronic pain needs assessment (i.e., assess barriers to treatment in your clinic)		Tailor treatments to meet the needs of your patient population (e.g., provide telehealth for rural patients with chronic pain)
613	Yes		Currently	Currently	Currently								Currently	Currently	Currently		Currently							Ideal world		Ideal world		Ideal world	Ideal world	Ideal world	Ideal world	Ideal world	Ideal world	Ideal world		Ideal world		Ideal world			Ideal world	Ideal world							Currently
427	Yes		Your own clinical experience		Professional organizations				Primary peer-reviewed literature (e.g., PubMed)			Practice Briefs or Practice Guidelines	Annual conferences	Seminars at my clinic/institution (e.g., grand rounds; case conference)													Professional organizations		Clinical experts		Primary peer-reviewed literature (e.g., PubMed)	Online peer reviewed clinical resources (e.g., UptoDate)		Practice Briefs or Practice Guidelines	Annual conferences		Web-based continuing education modules											Tailor treatments to meet the needs of your patient population (e.g., provide telehealth for rural patients with chronic pain)
545	Yes		Currently	Currently	Currently					Currently		Currently			Currently												Ideal world		Ideal world					Ideal world	Ideal world	Ideal world
290	Yes	Colleagues	Your own clinical experience	Patients	Professional organizations					Online peer reviewed clinical resources (e.g., UptoDate)		Practice Briefs or Practice Guidelines												Colleagues	Your own clinical experience	Patients	Professional organizations		Clinical experts		Primary peer-reviewed literature (e.g., PubMed)	Online peer reviewed clinical resources (e.g., UptoDate)		Practice Briefs or Practice Guidelines	Annual conferences	Seminars at my clinic/institution (e.g., grand rounds; case conference)	Web-based continuing education modules	Workshops on specific intervention (e.g. CBT, Yoga)									Provide targeted support for clinicians treating chronic pain (e.g., clinical supervision, technical assistance)	Tailor treatments to meet the needs of your patient population (e.g., provide telehealth for rural patients with chronic pain)
343	Yes	Currently	Currently		Currently					Currently			Currently											Ideal world	Ideal world		Ideal world		Ideal world			Ideal world			Ideal world	Ideal world											Currently	Currently
489	Yes	Colleagues	Your own clinical experience	Patients					Primary peer-reviewed literature (e.g., PubMed)	Online peer reviewed clinical resources (e.g., UptoDate)					Web-based continuing education modules		Main-stream media (e.g. NPR, CNN, FoxNews)							Colleagues	Your own clinical experience	Patients					Primary peer-reviewed literature (e.g., PubMed)	Online peer reviewed clinical resources (e.g., UptoDate)															Provide targeted support for clinicians treating chronic pain (e.g., clinical supervision, technical assistance)
256	Yes		Your own clinical experience				Clinical experts		Primary peer-reviewed literature (e.g., PubMed)	Online peer reviewed clinical resources (e.g., UptoDate)		Practice Briefs or Practice Guidelines	Annual conferences		Web-based continuing education modules										Your own clinical experience		Professional organizations		Clinical experts		Primary peer-reviewed literature (e.g., PubMed)	Online peer reviewed clinical resources (e.g., UptoDate)	Email listserv	Practice Briefs or Practice Guidelines		Seminars at my clinic/institution (e.g., grand rounds; case conference)		Workshops on specific intervention (e.g. CBT, Yoga)										Tailor treatments to meet the needs of your patient population (e.g., provide telehealth for rural patients with chronic pain)
380	Yes	Currently	Currently	Currently	Currently		Currently			Currently				Currently													Ideal world	Ideal world		Ideal world				Ideal world	Ideal world		Ideal world	Ideal world				Ideal world
1069	Yes	Currently	Currently		Currently				Currently	Currently														Ideal world	Ideal world		Ideal world	Ideal world	Ideal world			Ideal world		Ideal world															Currently
469	Yes		Your own clinical experience						Primary peer-reviewed literature (e.g., PubMed)	Online peer reviewed clinical resources (e.g., UptoDate)					Web-based continuing education modules														Clinical experts		Primary peer-reviewed literature (e.g., PubMed)	Online peer reviewed clinical resources (e.g., UptoDate)				Seminars at my clinic/institution (e.g., grand rounds; case conference)	Web-based continuing education modules									Conduct a chronic pain needs assessment (i.e., assess barriers to treatment in your clinic)		Tailor treatments to meet the needs of your patient population (e.g., provide telehealth for rural patients with chronic pain)
476	Yes	Colleagues	Your own clinical experience	Patients			Clinical experts		Primary peer-reviewed literature (e.g., PubMed)			Practice Briefs or Practice Guidelines		Seminars at my clinic/institution (e.g., grand rounds; case conference)		Workshops on specific intervention (e.g. CBT, Yoga)									Your own clinical experience	Patients					Primary peer-reviewed literature (e.g., PubMed)	Online peer reviewed clinical resources (e.g., UptoDate)		Practice Briefs or Practice Guidelines	Annual conferences	Seminars at my clinic/institution (e.g., grand rounds; case conference)												Tailor treatments to meet the needs of your patient population (e.g., provide telehealth for rural patients with chronic pain)
357	Yes	Colleagues	Your own clinical experience		Professional organizations					Online peer reviewed clinical resources (e.g., UptoDate)			Annual conferences		Web-based continuing education modules										Your own clinical experience	Patients			Clinical experts		Primary peer-reviewed literature (e.g., PubMed)	Online peer reviewed clinical resources (e.g., UptoDate)		Practice Briefs or Practice Guidelines			Web-based continuing education modules									Conduct a chronic pain needs assessment (i.e., assess barriers to treatment in your clinic)		Tailor treatments to meet the needs of your patient population (e.g., provide telehealth for rural patients with chronic pain)
292	Yes	Colleagues	Your own clinical experience		Professional organizations									Seminars at my clinic/institution (e.g., grand rounds; case conference)																		Online peer reviewed clinical resources (e.g., UptoDate)		Practice Briefs or Practice Guidelines	Annual conferences	Seminars at my clinic/institution (e.g., grand rounds; case conference)
379	Yes		Your own clinical experience	Patients	Professional organizations		Clinical experts	Pharmaceutical representatives		Online peer reviewed clinical resources (e.g., UptoDate)				Seminars at my clinic/institution (e.g., grand rounds; case conference)	Web-based continuing education modules										Your own clinical experience	Patients	Professional organizations		Clinical experts	Pharmaceutical representatives	Primary peer-reviewed literature (e.g., PubMed)	Online peer reviewed clinical resources (e.g., UptoDate)		Practice Briefs or Practice Guidelines	Annual conferences	Seminars at my clinic/institution (e.g., grand rounds; case conference)	Web-based continuing education modules	Workshops on specific intervention (e.g. CBT, Yoga)				Podcasts					Provide targeted support for clinicians treating chronic pain (e.g., clinical supervision, technical assistance)	Tailor treatments to meet the needs of your patient population (e.g., provide telehealth for rural patients with chronic pain)
588	Yes		Your own clinical experience	Patients					Primary peer-reviewed literature (e.g., PubMed)	Online peer reviewed clinical resources (e.g., UptoDate)									Social media (e.g. Facebook, Twitter, Reddit)					Colleagues	Your own clinical experience	Patients					Primary peer-reviewed literature (e.g., PubMed)	Online peer reviewed clinical resources (e.g., UptoDate)		Practice Briefs or Practice Guidelines
326	Yes	Colleagues	Your own clinical experience		Professional organizations		Clinical experts	Pharmaceutical representatives		Online peer reviewed clinical resources (e.g., UptoDate)							Main-stream media (e.g. NPR, CNN, FoxNews)							Colleagues	Your own clinical experience		Professional organizations		Clinical experts		Primary peer-reviewed literature (e.g., PubMed)	Online peer reviewed clinical resources (e.g., UptoDate)		Practice Briefs or Practice Guidelines		Seminars at my clinic/institution (e.g., grand rounds; case conference)												Tailor treatments to meet the needs of your patient population (e.g., provide telehealth for rural patients with chronic pain)	Develop a chronic pain champion in clinic (a local clinic member who is passionate about improving chronic pain management).
481	Yes	Colleagues	Your own clinical experience	Patients	Professional organizations		Clinical experts			Online peer reviewed clinical resources (e.g., UptoDate)		Practice Briefs or Practice Guidelines	Annual conferences											Colleagues	Your own clinical experience	Patients	Professional organizations	Researchers	Clinical experts		Primary peer-reviewed literature (e.g., PubMed)	Online peer reviewed clinical resources (e.g., UptoDate)		Practice Briefs or Practice Guidelines	Annual conferences	Seminars at my clinic/institution (e.g., grand rounds; case conference)												Tailor treatments to meet the needs of your patient population (e.g., provide telehealth for rural patients with chronic pain)
414	Yes	Colleagues	Your own clinical experience	Patients	Professional organizations							Practice Briefs or Practice Guidelines	Annual conferences	Seminars at my clinic/institution (e.g., grand rounds; case conference)										Colleagues	Your own clinical experience	Patients	Professional organizations	Researchers			Primary peer-reviewed literature (e.g., PubMed)			Practice Briefs or Practice Guidelines	Annual conferences	Seminars at my clinic/institution (e.g., grand rounds; case conference)	Web-based continuing education modules									Conduct a chronic pain needs assessment (i.e., assess barriers to treatment in your clinic)			Develop a chronic pain champion in clinic (a local clinic member who is passionate about improving chronic pain management).
682	Yes	Currently	Currently	Currently					Currently	Currently		Currently			Currently												Ideal world	Ideal world	Ideal world						Ideal world	Ideal world		Ideal world
478	Yes	Colleagues	Your own clinical experience	Patients	Professional organizations		Clinical experts		Primary peer-reviewed literature (e.g., PubMed)	Online peer reviewed clinical resources (e.g., UptoDate)		Practice Briefs or Practice Guidelines	Annual conferences	Seminars at my clinic/institution (e.g., grand rounds; case conference)	Web-based continuing education modules		Main-stream media (e.g. NPR, CNN, FoxNews)							Colleagues	Your own clinical experience	Patients	Professional organizations	Researchers	Clinical experts		Primary peer-reviewed literature (e.g., PubMed)	Online peer reviewed clinical resources (e.g., UptoDate)		Practice Briefs or Practice Guidelines	Annual conferences	Seminars at my clinic/institution (e.g., grand rounds; case conference)	Web-based continuing education modules	Workshops on specific intervention (e.g. CBT, Yoga)									Provide targeted support for clinicians treating chronic pain (e.g., clinical supervision, technical assistance)	Tailor treatments to meet the needs of your patient population (e.g., provide telehealth for rural patients with chronic pain)
634	Yes	Currently			Currently	Currently	Currently		Currently	Currently		Currently	Currently		Currently										Ideal world	Ideal world			Ideal world	Ideal world	Ideal world		Ideal world		Ideal world	Ideal world										Currently	Currently
258	Yes	Colleagues	Your own clinical experience	Patients	Professional organizations							Practice Briefs or Practice Guidelines								Podcasts				Colleagues	Your own clinical experience	Patients	Professional organizations				Primary peer-reviewed literature (e.g., PubMed)	Online peer reviewed clinical resources (e.g., UptoDate)		Practice Briefs or Practice Guidelines	Annual conferences	Seminars at my clinic/institution (e.g., grand rounds; case conference)	Web-based continuing education modules	Workshops on specific intervention (e.g. CBT, Yoga)				Podcasts						Tailor treatments to meet the needs of your patient population (e.g., provide telehealth for rural patients with chronic pain)
444	Yes	Colleagues							Primary peer-reviewed literature (e.g., PubMed)	Online peer reviewed clinical resources (e.g., UptoDate)		Practice Briefs or Practice Guidelines		Seminars at my clinic/institution (e.g., grand rounds; case conference)					Social media (e.g. Facebook, Twitter, Reddit)	Podcasts				Colleagues		Patients					Primary peer-reviewed literature (e.g., PubMed)				Annual conferences			Workshops on specific intervention (e.g. CBT, Yoga)			Social media (e.g. Facebook, Twitter, Reddit)	Podcasts
547	Yes		Your own clinical experience	Patients		Researchers	Clinical experts		Primary peer-reviewed literature (e.g., PubMed)	Online peer reviewed clinical resources (e.g., UptoDate)		Practice Briefs or Practice Guidelines		Seminars at my clinic/institution (e.g., grand rounds; case conference)	Web-based continuing education modules					Podcasts							Professional organizations				Primary peer-reviewed literature (e.g., PubMed)	Online peer reviewed clinical resources (e.g., UptoDate)		Practice Briefs or Practice Guidelines	Annual conferences	Seminars at my clinic/institution (e.g., grand rounds; case conference)						Podcasts				Conduct a chronic pain needs assessment (i.e., assess barriers to treatment in your clinic)
818	Yes	Colleagues	Your own clinical experience		Professional organizations	Researchers	Clinical experts		Primary peer-reviewed literature (e.g., PubMed)	Online peer reviewed clinical resources (e.g., UptoDate)			Annual conferences											Colleagues	Your own clinical experience		Professional organizations	Researchers	Clinical experts		Primary peer-reviewed literature (e.g., PubMed)	Online peer reviewed clinical resources (e.g., UptoDate)			Annual conferences	Seminars at my clinic/institution (e.g., grand rounds; case conference)											Provide targeted support for clinicians treating chronic pain (e.g., clinical supervision, technical assistance)	Tailor treatments to meet the needs of your patient population (e.g., provide telehealth for rural patients with chronic pain)
358	Yes	Colleagues	Your own clinical experience							Online peer reviewed clinical resources (e.g., UptoDate)					Web-based continuing education modules					Podcasts				Colleagues	Your own clinical experience		Professional organizations		Clinical experts	Pharmaceutical representatives		Online peer reviewed clinical resources (e.g., UptoDate)		Practice Briefs or Practice Guidelines			Web-based continuing education modules
6168	Yes	Colleagues	Your own clinical experience	Patients	Professional organizations		Clinical experts		Primary peer-reviewed literature (e.g., PubMed)	Online peer reviewed clinical resources (e.g., UptoDate)	Email listserv	Practice Briefs or Practice Guidelines												Colleagues	Your own clinical experience	Patients	Professional organizations									Seminars at my clinic/institution (e.g., grand rounds; case conference)										Conduct a chronic pain needs assessment (i.e., assess barriers to treatment in your clinic)	Provide targeted support for clinicians treating chronic pain (e.g., clinical supervision, technical assistance)	Tailor treatments to meet the needs of your patient population (e.g., provide telehealth for rural patients with chronic pain)
555	Yes	Colleagues	Your own clinical experience						Primary peer-reviewed literature (e.g., PubMed)	Online peer reviewed clinical resources (e.g., UptoDate)		Practice Briefs or Practice Guidelines	Annual conferences											Colleagues	Your own clinical experience							Online peer reviewed clinical resources (e.g., UptoDate)		Practice Briefs or Practice Guidelines		Seminars at my clinic/institution (e.g., grand rounds; case conference)												Tailor treatments to meet the needs of your patient population (e.g., provide telehealth for rural patients with chronic pain)
457	Yes	Colleagues						Pharmaceutical representatives	Primary peer-reviewed literature (e.g., PubMed)						Web-based continuing education modules					Podcasts											Primary peer-reviewed literature (e.g., PubMed)	Online peer reviewed clinical resources (e.g., UptoDate)			Annual conferences		Web-based continuing education modules	Workshops on specific intervention (e.g. CBT, Yoga)									Provide targeted support for clinicians treating chronic pain (e.g., clinical supervision, technical assistance)	Tailor treatments to meet the needs of your patient population (e.g., provide telehealth for rural patients with chronic pain)
538	Yes	Colleagues	Your own clinical experience		Professional organizations							Practice Briefs or Practice Guidelines	Annual conferences	Seminars at my clinic/institution (e.g., grand rounds; case conference)	Web-based continuing education modules					Podcasts				Colleagues			Professional organizations		Clinical experts				Email listserv		Annual conferences		Web-based continuing education modules									Conduct a chronic pain needs assessment (i.e., assess barriers to treatment in your clinic)		Tailor treatments to meet the needs of your patient population (e.g., provide telehealth for rural patients with chronic pain)
337	Yes	Colleagues	Your own clinical experience	Patients	Professional organizations		Clinical experts		Primary peer-reviewed literature (e.g., PubMed)	Online peer reviewed clinical resources (e.g., UptoDate)		Practice Briefs or Practice Guidelines	Annual conferences	Seminars at my clinic/institution (e.g., grand rounds; case conference)										Colleagues	Your own clinical experience	Patients	Professional organizations	Researchers	Clinical experts		Primary peer-reviewed literature (e.g., PubMed)	Online peer reviewed clinical resources (e.g., UptoDate)		Practice Briefs or Practice Guidelines	Annual conferences	Seminars at my clinic/institution (e.g., grand rounds; case conference)										Conduct a chronic pain needs assessment (i.e., assess barriers to treatment in your clinic)		Tailor treatments to meet the needs of your patient population (e.g., provide telehealth for rural patients with chronic pain)
303	Yes	Currently	Currently		Currently	Currently	Currently		Currently	Currently		Currently	Currently	Currently	Currently	Currently								Ideal world	Ideal world	Ideal world	Ideal world	Ideal world	Ideal world		Ideal world	Ideal world		Ideal world	Ideal world	Ideal world	Ideal world	Ideal world										Currently
458	Yes	Colleagues	Your own clinical experience	Patients	Professional organizations		Clinical experts					Practice Briefs or Practice Guidelines		Seminars at my clinic/institution (e.g., grand rounds; case conference)	Web-based continuing education modules					Podcasts				Colleagues	Your own clinical experience											Seminars at my clinic/institution (e.g., grand rounds; case conference)		Workshops on specific intervention (e.g. CBT, Yoga)			Social media (e.g. Facebook, Twitter, Reddit)	Podcasts					Provide targeted support for clinicians treating chronic pain (e.g., clinical supervision, technical assistance)	Tailor treatments to meet the needs of your patient population (e.g., provide telehealth for rural patients with chronic pain)
311	Yes	Colleagues	Your own clinical experience	Patients					Primary peer-reviewed literature (e.g., PubMed)	Online peer reviewed clinical resources (e.g., UptoDate)						Workshops on specific intervention (e.g. CBT, Yoga)																		Practice Briefs or Practice Guidelines	Annual conferences	Seminars at my clinic/institution (e.g., grand rounds; case conference)	Web-based continuing education modules									Conduct a chronic pain needs assessment (i.e., assess barriers to treatment in your clinic)
424	Yes	Colleagues	Your own clinical experience							Online peer reviewed clinical resources (e.g., UptoDate)			Annual conferences		Web-based continuing education modules												Professional organizations		Clinical experts			Online peer reviewed clinical resources (e.g., UptoDate)			Annual conferences		Web-based continuing education modules
514	Yes	Colleagues	Your own clinical experience	Patients	Professional organizations		Clinical experts			Online peer reviewed clinical resources (e.g., UptoDate)		Practice Briefs or Practice Guidelines	Annual conferences											Colleagues	Your own clinical experience	Patients			Clinical experts						Annual conferences			Workshops on specific intervention (e.g. CBT, Yoga)								Conduct a chronic pain needs assessment (i.e., assess barriers to treatment in your clinic)		Tailor treatments to meet the needs of your patient population (e.g., provide telehealth for rural patients with chronic pain)
671	Yes		Your own clinical experience	Patients					Primary peer-reviewed literature (e.g., PubMed)	Online peer reviewed clinical resources (e.g., UptoDate)														Colleagues	Your own clinical experience		Professional organizations				Primary peer-reviewed literature (e.g., PubMed)	Online peer reviewed clinical resources (e.g., UptoDate)
666	Yes	Currently	Currently	Currently			Currently		Currently	Currently				Currently	Currently									Ideal world	Ideal world			Ideal world	Ideal world						Ideal world	Ideal world												Currently
376	Yes	Colleagues	Your own clinical experience	Patients			Clinical experts		Primary peer-reviewed literature (e.g., PubMed)			Practice Briefs or Practice Guidelines	Annual conferences	Seminars at my clinic/institution (e.g., grand rounds; case conference)	Web-based continuing education modules									Colleagues	Your own clinical experience	Patients			Clinical experts		Primary peer-reviewed literature (e.g., PubMed)			Practice Briefs or Practice Guidelines	Annual conferences	Seminars at my clinic/institution (e.g., grand rounds; case conference)	Web-based continuing education modules	Workshops on specific intervention (e.g. CBT, Yoga)								Conduct a chronic pain needs assessment (i.e., assess barriers to treatment in your clinic)		Tailor treatments to meet the needs of your patient population (e.g., provide telehealth for rural patients with chronic pain)
548	Yes	Colleagues	Your own clinical experience	Patients	Professional organizations	Researchers	Clinical experts		Primary peer-reviewed literature (e.g., PubMed)	Online peer reviewed clinical resources (e.g., UptoDate)			Annual conferences	Seminars at my clinic/institution (e.g., grand rounds; case conference)	Web-based continuing education modules	Workshops on specific intervention (e.g. CBT, Yoga)	Main-stream media (e.g. NPR, CNN, FoxNews)							Colleagues			Professional organizations				Primary peer-reviewed literature (e.g., PubMed)	Online peer reviewed clinical resources (e.g., UptoDate)		Practice Briefs or Practice Guidelines	Annual conferences	Seminars at my clinic/institution (e.g., grand rounds; case conference)		Workshops on specific intervention (e.g. CBT, Yoga)								Conduct a chronic pain needs assessment (i.e., assess barriers to treatment in your clinic)			Develop a chronic pain champion in clinic (a local clinic member who is passionate about improving chronic pain management).
325	Yes	Colleagues				Researchers				Online peer reviewed clinical resources (e.g., UptoDate)			Annual conferences											Colleagues			Professional organizations	Researchers	Clinical experts		Primary peer-reviewed literature (e.g., PubMed)	Online peer reviewed clinical resources (e.g., UptoDate)			Annual conferences	Seminars at my clinic/institution (e.g., grand rounds; case conference)	Web-based continuing education modules									Conduct a chronic pain needs assessment (i.e., assess barriers to treatment in your clinic)	Provide targeted support for clinicians treating chronic pain (e.g., clinical supervision, technical assistance)	Tailor treatments to meet the needs of your patient population (e.g., provide telehealth for rural patients with chronic pain)
438	Yes		Currently	Currently	Currently	Currently			Currently	Currently			Currently	Currently	Currently										Ideal world	Ideal world	Ideal world	Ideal world			Ideal world	Ideal world		Ideal world														Currently
331	Yes	Currently	Currently	Currently	Currently	Currently	Currently		Currently	Currently		Currently	Currently	Currently										Ideal world	Ideal world	Ideal world	Ideal world	Ideal world	Ideal world		Ideal world	Ideal world		Ideal world	Ideal world	Ideal world										Currently	Currently	Currently	Currently
702	Yes	Colleagues	Your own clinical experience	Patients	Professional organizations					Online peer reviewed clinical resources (e.g., UptoDate)				Seminars at my clinic/institution (e.g., grand rounds; case conference)	Web-based continuing education modules					Podcasts				Colleagues		Patients	Professional organizations	Researchers	Clinical experts		Primary peer-reviewed literature (e.g., PubMed)	Online peer reviewed clinical resources (e.g., UptoDate)		Practice Briefs or Practice Guidelines	Annual conferences	Seminars at my clinic/institution (e.g., grand rounds; case conference)	Web-based continuing education modules	Workshops on specific intervention (e.g. CBT, Yoga)				Podcasts							Develop a chronic pain champion in clinic (a local clinic member who is passionate about improving chronic pain management).
405	Yes	Colleagues	Your own clinical experience		Professional organizations	Researchers	Clinical experts		Primary peer-reviewed literature (e.g., PubMed)	Online peer reviewed clinical resources (e.g., UptoDate)			Annual conferences		Web-based continuing education modules									Colleagues				Researchers			Primary peer-reviewed literature (e.g., PubMed)	Online peer reviewed clinical resources (e.g., UptoDate)			Annual conferences	Seminars at my clinic/institution (e.g., grand rounds; case conference)										Conduct a chronic pain needs assessment (i.e., assess barriers to treatment in your clinic)		Tailor treatments to meet the needs of your patient population (e.g., provide telehealth for rural patients with chronic pain)
508	Yes	Currently	Currently							Currently														Ideal world	Ideal world		Ideal world		Ideal world			Ideal world		Ideal world	Ideal world	Ideal world	Ideal world	Ideal world
535	Yes	Colleagues					Clinical experts			Online peer reviewed clinical resources (e.g., UptoDate)			Annual conferences		Web-based continuing education modules									Colleagues					Clinical experts						Annual conferences		Web-based continuing education modules
294	Yes	Colleagues	Your own clinical experience		Professional organizations								Annual conferences	Seminars at my clinic/institution (e.g., grand rounds; case conference)			Main-stream media (e.g. NPR, CNN, FoxNews)		Social media (e.g. Facebook, Twitter, Reddit)	Podcasts											Primary peer-reviewed literature (e.g., PubMed)	Online peer reviewed clinical resources (e.g., UptoDate)			Annual conferences	Seminars at my clinic/institution (e.g., grand rounds; case conference)
350	Yes	Colleagues	Your own clinical experience	Patients	Professional organizations	Researchers	Clinical experts		Primary peer-reviewed literature (e.g., PubMed)	Online peer reviewed clinical resources (e.g., UptoDate)		Practice Briefs or Practice Guidelines	Annual conferences	Seminars at my clinic/institution (e.g., grand rounds; case conference)	Web-based continuing education modules												Professional organizations	Researchers	Clinical experts		Primary peer-reviewed literature (e.g., PubMed)	Online peer reviewed clinical resources (e.g., UptoDate)		Practice Briefs or Practice Guidelines	Annual conferences	Seminars at my clinic/institution (e.g., grand rounds; case conference)	Web-based continuing education modules	Workshops on specific intervention (e.g. CBT, Yoga)				Podcasts				Conduct a chronic pain needs assessment (i.e., assess barriers to treatment in your clinic)
339	Yes		Your own clinical experience	Patients	Professional organizations		Clinical experts		Primary peer-reviewed literature (e.g., PubMed)	Online peer reviewed clinical resources (e.g., UptoDate)				Seminars at my clinic/institution (e.g., grand rounds; case conference)						Podcasts					Your own clinical experience	Patients		Researchers			Primary peer-reviewed literature (e.g., PubMed)	Online peer reviewed clinical resources (e.g., UptoDate)			Annual conferences		Web-based continuing education modules					Podcasts
402	Yes	Colleagues	Your own clinical experience									Practice Briefs or Practice Guidelines		Seminars at my clinic/institution (e.g., grand rounds; case conference)																		Online peer reviewed clinical resources (e.g., UptoDate)				Seminars at my clinic/institution (e.g., grand rounds; case conference)	Web-based continuing education modules									Conduct a chronic pain needs assessment (i.e., assess barriers to treatment in your clinic)	Provide targeted support for clinicians treating chronic pain (e.g., clinical supervision, technical assistance)
402	Yes		Your own clinical experience		Professional organizations		Clinical experts		Primary peer-reviewed literature (e.g., PubMed)	Online peer reviewed clinical resources (e.g., UptoDate)		Practice Briefs or Practice Guidelines	Annual conferences	Seminars at my clinic/institution (e.g., grand rounds; case conference)	Web-based continuing education modules												Professional organizations				Primary peer-reviewed literature (e.g., PubMed)	Online peer reviewed clinical resources (e.g., UptoDate)			Annual conferences	Seminars at my clinic/institution (e.g., grand rounds; case conference)	Web-based continuing education modules									Conduct a chronic pain needs assessment (i.e., assess barriers to treatment in your clinic)		Tailor treatments to meet the needs of your patient population (e.g., provide telehealth for rural patients with chronic pain)
335	Yes	Colleagues	Your own clinical experience										Annual conferences		Web-based continuing education modules									Colleagues	Your own clinical experience												Web-based continuing education modules											Tailor treatments to meet the needs of your patient population (e.g., provide telehealth for rural patients with chronic pain)	Develop a chronic pain champion in clinic (a local clinic member who is passionate about improving chronic pain management).
900	Yes	Currently					Currently			Currently		Currently		Currently	Currently					Currently				Ideal world			Ideal world	Ideal world	Ideal world			Ideal world		Ideal world	Ideal world	Ideal world		Ideal world				Ideal world
394	Yes	Colleagues	Your own clinical experience	Patients	Professional organizations		Clinical experts		Primary peer-reviewed literature (e.g., PubMed)	Online peer reviewed clinical resources (e.g., UptoDate)		Practice Briefs or Practice Guidelines	Annual conferences	Seminars at my clinic/institution (e.g., grand rounds; case conference)										Colleagues	Your own clinical experience	Patients	Professional organizations		Clinical experts		Primary peer-reviewed literature (e.g., PubMed)	Online peer reviewed clinical resources (e.g., UptoDate)			Annual conferences	Seminars at my clinic/institution (e.g., grand rounds; case conference)										Conduct a chronic pain needs assessment (i.e., assess barriers to treatment in your clinic)	Provide targeted support for clinicians treating chronic pain (e.g., clinical supervision, technical assistance)
570	Yes	Colleagues	Your own clinical experience	Patients	Professional organizations		Clinical experts		Primary peer-reviewed literature (e.g., PubMed)	Online peer reviewed clinical resources (e.g., UptoDate)		Practice Briefs or Practice Guidelines		Seminars at my clinic/institution (e.g., grand rounds; case conference)										Colleagues	Your own clinical experience	Patients	Professional organizations		Clinical experts		Primary peer-reviewed literature (e.g., PubMed)	Online peer reviewed clinical resources (e.g., UptoDate)		Practice Briefs or Practice Guidelines		Seminars at my clinic/institution (e.g., grand rounds; case conference)	Web-based continuing education modules									Conduct a chronic pain needs assessment (i.e., assess barriers to treatment in your clinic)		Tailor treatments to meet the needs of your patient population (e.g., provide telehealth for rural patients with chronic pain)
576	Yes	Colleagues	Your own clinical experience	Patients	Professional organizations	Researchers	Clinical experts		Primary peer-reviewed literature (e.g., PubMed)	Online peer reviewed clinical resources (e.g., UptoDate)			Annual conferences	Seminars at my clinic/institution (e.g., grand rounds; case conference)											Your own clinical experience	Patients	Professional organizations	Researchers	Clinical experts		Primary peer-reviewed literature (e.g., PubMed)	Online peer reviewed clinical resources (e.g., UptoDate)														Conduct a chronic pain needs assessment (i.e., assess barriers to treatment in your clinic)	Provide targeted support for clinicians treating chronic pain (e.g., clinical supervision, technical assistance)	Tailor treatments to meet the needs of your patient population (e.g., provide telehealth for rural patients with chronic pain)
1822	Yes	Colleagues			Professional organizations			Pharmaceutical representatives																Colleagues			Professional organizations			Pharmaceutical representatives
648	Yes		Your own clinical experience	Patients						Online peer reviewed clinical resources (e.g., UptoDate)			Annual conferences		Web-based continuing education modules														Clinical experts					Practice Briefs or Practice Guidelines		Seminars at my clinic/institution (e.g., grand rounds; case conference)										Conduct a chronic pain needs assessment (i.e., assess barriers to treatment in your clinic)		Tailor treatments to meet the needs of your patient population (e.g., provide telehealth for rural patients with chronic pain)
507	Yes	Colleagues			Professional organizations		Clinical experts		Primary peer-reviewed literature (e.g., PubMed)	Online peer reviewed clinical resources (e.g., UptoDate)		Practice Briefs or Practice Guidelines	Annual conferences	Seminars at my clinic/institution (e.g., grand rounds; case conference)						Podcasts				Colleagues	Your own clinical experience		Professional organizations	Researchers	Clinical experts		Primary peer-reviewed literature (e.g., PubMed)	Online peer reviewed clinical resources (e.g., UptoDate)		Practice Briefs or Practice Guidelines	Annual conferences	Seminars at my clinic/institution (e.g., grand rounds; case conference)	Web-based continuing education modules					Podcasts						Tailor treatments to meet the needs of your patient population (e.g., provide telehealth for rural patients with chronic pain)	Develop a chronic pain champion in clinic (a local clinic member who is passionate about improving chronic pain management).
14747	Yes	Colleagues	Your own clinical experience		Professional organizations					Online peer reviewed clinical resources (e.g., UptoDate)			Annual conferences	Seminars at my clinic/institution (e.g., grand rounds; case conference)	Web-based continuing education modules	Workshops on specific intervention (e.g. CBT, Yoga)				Podcasts				Colleagues	Your own clinical experience		Professional organizations	Researchers	Clinical experts		Primary peer-reviewed literature (e.g., PubMed)	Online peer reviewed clinical resources (e.g., UptoDate)		Practice Briefs or Practice Guidelines	Annual conferences	Seminars at my clinic/institution (e.g., grand rounds; case conference)	Web-based continuing education modules	Workshops on specific intervention (e.g. CBT, Yoga)				Podcasts						Tailor treatments to meet the needs of your patient population (e.g., provide telehealth for rural patients with chronic pain)
354	Yes	Colleagues	Your own clinical experience										Annual conferences		Web-based continuing education modules				Social media (e.g. Facebook, Twitter, Reddit)										Clinical experts		Primary peer-reviewed literature (e.g., PubMed)	Online peer reviewed clinical resources (e.g., UptoDate)			Annual conferences	Seminars at my clinic/institution (e.g., grand rounds; case conference)	Web-based continuing education modules											Tailor treatments to meet the needs of your patient population (e.g., provide telehealth for rural patients with chronic pain)
332	Yes	Colleagues	Your own clinical experience						Primary peer-reviewed literature (e.g., PubMed)	Online peer reviewed clinical resources (e.g., UptoDate)		Practice Briefs or Practice Guidelines			Web-based continuing education modules									Colleagues	Your own clinical experience				Clinical experts		Primary peer-reviewed literature (e.g., PubMed)	Online peer reviewed clinical resources (e.g., UptoDate)		Practice Briefs or Practice Guidelines			Web-based continuing education modules									Conduct a chronic pain needs assessment (i.e., assess barriers to treatment in your clinic)
1018	Yes				Professional organizations	Researchers	Clinical experts	Pharmaceutical representatives	Primary peer-reviewed literature (e.g., PubMed)	Online peer reviewed clinical resources (e.g., UptoDate)		Practice Briefs or Practice Guidelines																	Clinical experts		Primary peer-reviewed literature (e.g., PubMed)					Seminars at my clinic/institution (e.g., grand rounds; case conference)										Conduct a chronic pain needs assessment (i.e., assess barriers to treatment in your clinic)
513	Yes	Colleagues	Your own clinical experience												Web-based continuing education modules														Clinical experts					Practice Briefs or Practice Guidelines														Tailor treatments to meet the needs of your patient population (e.g., provide telehealth for rural patients with chronic pain)
515	Yes			Patients						Online peer reviewed clinical resources (e.g., UptoDate)		Practice Briefs or Practice Guidelines			Web-based continuing education modules	Workshops on specific intervention (e.g. CBT, Yoga)								Colleagues					Clinical experts					Practice Briefs or Practice Guidelines	Annual conferences		Web-based continuing education modules											Tailor treatments to meet the needs of your patient population (e.g., provide telehealth for rural patients with chronic pain)
464	Yes	Colleagues	Your own clinical experience	Patients	Professional organizations				Primary peer-reviewed literature (e.g., PubMed)	Online peer reviewed clinical resources (e.g., UptoDate)	Email listserv	Practice Briefs or Practice Guidelines	Annual conferences	Seminars at my clinic/institution (e.g., grand rounds; case conference)	Web-based continuing education modules		Main-stream media (e.g. NPR, CNN, FoxNews)			Podcasts				Colleagues		Patients	Professional organizations		Clinical experts		Primary peer-reviewed literature (e.g., PubMed)	Online peer reviewed clinical resources (e.g., UptoDate)		Practice Briefs or Practice Guidelines	Annual conferences	Seminars at my clinic/institution (e.g., grand rounds; case conference)												Tailor treatments to meet the needs of your patient population (e.g., provide telehealth for rural patients with chronic pain)
314	Yes	Colleagues	Your own clinical experience	Patients	Professional organizations				Primary peer-reviewed literature (e.g., PubMed)			Practice Briefs or Practice Guidelines		Seminars at my clinic/institution (e.g., grand rounds; case conference)	Web-based continuing education modules									Colleagues			Professional organizations		Clinical experts									Workshops on specific intervention (e.g. CBT, Yoga)
468	Yes	Colleagues	Your own clinical experience							Online peer reviewed clinical resources (e.g., UptoDate)		Practice Briefs or Practice Guidelines												Colleagues	Your own clinical experience	Patients	Professional organizations		Clinical experts			Online peer reviewed clinical resources (e.g., UptoDate)			Annual conferences	Seminars at my clinic/institution (e.g., grand rounds; case conference)	Web-based continuing education modules
536	Yes	Colleagues	Your own clinical experience				Clinical experts		Primary peer-reviewed literature (e.g., PubMed)	Online peer reviewed clinical resources (e.g., UptoDate)		Practice Briefs or Practice Guidelines	Annual conferences	Seminars at my clinic/institution (e.g., grand rounds; case conference)						Podcasts				Colleagues							Primary peer-reviewed literature (e.g., PubMed)	Online peer reviewed clinical resources (e.g., UptoDate)		Practice Briefs or Practice Guidelines		Seminars at my clinic/institution (e.g., grand rounds; case conference)		Workshops on specific intervention (e.g. CBT, Yoga)								Conduct a chronic pain needs assessment (i.e., assess barriers to treatment in your clinic)		Tailor treatments to meet the needs of your patient population (e.g., provide telehealth for rural patients with chronic pain)
420	Yes	Colleagues				Researchers				Online peer reviewed clinical resources (e.g., UptoDate)					Web-based continuing education modules									Colleagues	Your own clinical experience						Primary peer-reviewed literature (e.g., PubMed)	Online peer reviewed clinical resources (e.g., UptoDate)
453	Yes	Colleagues	Your own clinical experience	Patients	Professional organizations	Researchers	Clinical experts		Primary peer-reviewed literature (e.g., PubMed)			Practice Briefs or Practice Guidelines		Seminars at my clinic/institution (e.g., grand rounds; case conference)		Workshops on specific intervention (e.g. CBT, Yoga)				Podcasts											Primary peer-reviewed literature (e.g., PubMed)	Online peer reviewed clinical resources (e.g., UptoDate)		Practice Briefs or Practice Guidelines	Annual conferences	Seminars at my clinic/institution (e.g., grand rounds; case conference)	Web-based continuing education modules	Workshops on specific intervention (e.g. CBT, Yoga)				Podcasts						Tailor treatments to meet the needs of your patient population (e.g., provide telehealth for rural patients with chronic pain)
411	Yes									Online peer reviewed clinical resources (e.g., UptoDate)																	Professional organizations	Researchers	Clinical experts		Primary peer-reviewed literature (e.g., PubMed)	Online peer reviewed clinical resources (e.g., UptoDate)		Practice Briefs or Practice Guidelines	Annual conferences	Seminars at my clinic/institution (e.g., grand rounds; case conference)	Web-based continuing education modules									Conduct a chronic pain needs assessment (i.e., assess barriers to treatment in your clinic)		Tailor treatments to meet the needs of your patient population (e.g., provide telehealth for rural patients with chronic pain)
514	Yes	Colleagues	Your own clinical experience		Professional organizations		Clinical experts		Primary peer-reviewed literature (e.g., PubMed)			Practice Briefs or Practice Guidelines	Annual conferences	Seminars at my clinic/institution (e.g., grand rounds; case conference)	Web-based continuing education modules					Podcasts				Colleagues	Your own clinical experience	Patients	Professional organizations		Clinical experts		Primary peer-reviewed literature (e.g., PubMed)	Online peer reviewed clinical resources (e.g., UptoDate)	Email listserv	Practice Briefs or Practice Guidelines	Annual conferences	Seminars at my clinic/institution (e.g., grand rounds; case conference)	Web-based continuing education modules	Workshops on specific intervention (e.g. CBT, Yoga)				Podcasts						Tailor treatments to meet the needs of your patient population (e.g., provide telehealth for rural patients with chronic pain)	Develop a chronic pain champion in clinic (a local clinic member who is passionate about improving chronic pain management).
459	Yes	Colleagues	Your own clinical experience							Online peer reviewed clinical resources (e.g., UptoDate)										Podcasts				Colleagues								Online peer reviewed clinical resources (e.g., UptoDate)										Podcasts
523	Yes											Practice Briefs or Practice Guidelines	Annual conferences	Seminars at my clinic/institution (e.g., grand rounds; case conference)		Workshops on specific intervention (e.g. CBT, Yoga)													Clinical experts					Practice Briefs or Practice Guidelines	Annual conferences	Seminars at my clinic/institution (e.g., grand rounds; case conference)	Web-based continuing education modules	Workshops on specific intervention (e.g. CBT, Yoga)								Conduct a chronic pain needs assessment (i.e., assess barriers to treatment in your clinic)
320	Yes		Your own clinical experience	Patients	Professional organizations								Annual conferences												Your own clinical experience				Clinical experts								Web-based continuing education modules
407	Yes	Currently	Currently	Currently	Currently		Currently		Currently	Currently			Currently	Currently	Currently									Ideal world	Ideal world	Ideal world	Ideal world	Ideal world	Ideal world	Ideal world	Ideal world	Ideal world	Ideal world	Ideal world	Ideal world	Ideal world		Ideal world
1174	Yes	Currently							Currently	Currently		Currently	Currently	Currently	Currently									Ideal world								Ideal world		Ideal world	Ideal world	Ideal world	Ideal world											Currently
773	Yes	Colleagues	Your own clinical experience							Online peer reviewed clinical resources (e.g., UptoDate)	Email listserv				Web-based continuing education modules					Podcasts				Colleagues									Email listserv					Workshops on specific intervention (e.g. CBT, Yoga)				Podcasts						Tailor treatments to meet the needs of your patient population (e.g., provide telehealth for rural patients with chronic pain)
491	Yes		Your own clinical experience				Clinical experts			Online peer reviewed clinical resources (e.g., UptoDate)			Annual conferences	Seminars at my clinic/institution (e.g., grand rounds; case conference)						Podcasts											Primary peer-reviewed literature (e.g., PubMed)	Online peer reviewed clinical resources (e.g., UptoDate)		Practice Briefs or Practice Guidelines
403	Yes								Currently	Currently					Currently											Ideal world		Ideal world	Ideal world	Ideal world	Ideal world				Ideal world	Ideal world		Ideal world
300	Yes	Colleagues	Your own clinical experience				Clinical experts		Primary peer-reviewed literature (e.g., PubMed)			Practice Briefs or Practice Guidelines													Your own clinical experience		Professional organizations		Clinical experts								Web-based continuing education modules											Tailor treatments to meet the needs of your patient population (e.g., provide telehealth for rural patients with chronic pain)
325	Yes	Colleagues	Your own clinical experience		Professional organizations				Primary peer-reviewed literature (e.g., PubMed)	Online peer reviewed clinical resources (e.g., UptoDate)			Annual conferences						Social media (e.g. Facebook, Twitter, Reddit)	Podcasts					Your own clinical experience		Professional organizations	Researchers	Clinical experts							Seminars at my clinic/institution (e.g., grand rounds; case conference)	Web-based continuing education modules				Social media (e.g. Facebook, Twitter, Reddit)					Conduct a chronic pain needs assessment (i.e., assess barriers to treatment in your clinic)
488	Yes	Colleagues	Your own clinical experience		Professional organizations		Clinical experts		Primary peer-reviewed literature (e.g., PubMed)						Web-based continuing education modules									Colleagues	Your own clinical experience	Patients						Online peer reviewed clinical resources (e.g., UptoDate)
[truncated: 96 more columns]
